# Supplementary material for: The Calcium-Sensing Receptor is A Marker and Potential Driver of Neuroendocrine Differentiation in Prostate Cancer
Source: Cancers (Basel). 2020 Apr 2;12(4):860. doi: 10.3390/cancers12040860 (PMC7226072; doi:10.3390/cancers12040860)
Supplement: Supplementary file 1 [file cancers-12-00860-s001.zip]

Archive with 1 entries (1 files):
- cancers-754951-supplementary.docx
